# Supplementary material for: Low Bone Mineral Density on Computed Tomography: Association with Poor Survival after Transcatheter Aortic Valve Replacement
Source: J Clin Med. 2024 May 3;13(9):2698. doi: 10.3390/jcm13092698 (PMC11084390; doi:10.3390/jcm13092698)
Supplement: Supplementary file 1 [file jcm-13-02698-s001.zip]

Archive with 1 entries (1 files):
- jcm-2974440-SM.pdf
